# Supplementary material for: High Accuracy and Safety of Intraoperative CT-Guided Navigation for Transpedicular Screw Placement in Revision Spinal Surgery
Source: J Clin Med. 2022 Oct 2;11(19):5853. doi: 10.3390/jcm11195853 (PMC9573638; doi:10.3390/jcm11195853)
Supplement: Supplementary file 1 [file jcm-11-05853-s001.zip]

Archive with 1 entries (1 files):
- jcm-1871323-supplementary.pdf
